# Supplementary material for: Effects of Gut Microbiome and Short-Chain Fatty Acids (SCFAs) on Finishing Weight of Meat Rabbits
Source: Front Microbiol. 2020 Aug 11;11:1835. doi: 10.3389/fmicb.2020.01835 (PMC7431612; doi:10.3389/fmicb.2020.01835)
Supplement: TABLE S1 — Composition of pellet diet for fattening rabbits. [file Table_1.xlsx]

## Sheet: Sheet1
Table S1. Composition of pellet diet for fattening rabbits
Components Account
Crude fiber (%)	0.172
Crude protein (%)	0.165
Ashes (%)	0.0815
Ca(%)	0.013
P(%)	0.009
Lys(%)	0.011
Met+Cys(%)	0.006
Digestible energy (kcal/kg)	2945
