# Supplementary material for: Effects of Gut Microbiome and Short-Chain Fatty Acids (SCFAs) on Finishing Weight of Meat Rabbits
Source: Front Microbiol. 2020 Aug 11;11:1835. doi: 10.3389/fmicb.2020.01835 (PMC7431612; doi:10.3389/fmicb.2020.01835)
Supplement: TABLE S2 — The OTUs showing significant associations with finishing weight. [file Table_2.xlsx]

## Sheet: Sheet1
Table S2. The OTUs showing significant associations with finishing weight
OTU ID	Z Score	P value	Annotated taxa
Otu532	4.31206	1.61738e-05	Ruminococcaceae_UCG-014
Otu302	4.29294	1.76325e-05	Ruminococcaceae_UCG-014
Otu405	4.22182	2.42341e-05	Mollicutes_RF9
Otu275	3.86335	0.000111842	Lachnospiraceae
Otu917	3.81254	0.000137544	Ruminococcus_1
Otu225	3.40442	0.000663058	Ruminococcaceae
Otu50	3.39901	0.000676291	Ruminococcaceae_UCG-014
Otu798	3.30746	0.000941455	Ruminococcaceae
Otu538	-3.20338	0.00135824	Anaerotruncus
Otu606	-3.22548	0.00125761	Ruminiclostridium
Otu1343	-3.24549	0.00117249	Alcaligenaceae
Otu892	-3.30066	0.000964561	Coriobacteriaceae
Otu61	-3.30182	0.000960606	Tyzzerella_3
Otu75	-3.40246	0.000667822	Coriobacteriaceae
Otu42	-3.78463	0.000153937	Ruminococcaceae_UCG-005
