# Supplementary material for: Effects of Gut Microbiome and Short-Chain Fatty Acids (SCFAs) on Finishing Weight of Meat Rabbits
Source: Front Microbiol. 2020 Aug 11;11:1835. doi: 10.3389/fmicb.2020.01835 (PMC7431612; doi:10.3389/fmicb.2020.01835)
Supplement: TABLE S3 — Differential microbial species between high and low finishing weight rabbits. [file Table_3.xlsx]

## Sheet: Sheet1
Table S3. Differential microbial species between high and low finishing weight rabbits
ID	High(Mean ± SD)	Low(Mean ± SD)	FDR adjusted P value
Ruminococcus sp. CAG:353	0.181±0.0169★	0.087±0.0179	0.000637918
Ruminococcus albus	0.482±0.0358	0.304±0.0301	0.000722383
Ruminococcus sp.HUN007	0.107±0.0093	0.064±0.0095	0.00140202
Faecalibacterium prausnitzii	0.502±0.0169	0.435±0.0131	0.00230657
Bifidobacterium saeculare	0.027±0.003	0.015±0.0014	0.00326627
Roseburia sp. CAG:303	0.052±0.0009	0.045±0.0017	0.00335811
Ruminococcus flavefaciens	0.965±0.0674	0.687±0.0777	0.00432354
Lactobacillus ruminis	0.028±0.002	0.021±0.0022	0.00774492
butyrate-producing bacterium SS3/4	0.096±0.0081	0.07±0.0071	0.00872034
Bacteroides pectinophilus CAG:437	0.019±0.0003	0.016±0.0009	0.00903135
Anaerotruncus sp. CAG:390	0.156±0.0091	0.207±0.016	0.00762986
Coriobacteriaceae bacterium 68-1-3	0.01±0.0005	0.015±0.0013	0.00601441
Tyzzerella nexilis	0.085±0.0134	0.131±0.0074	0.0056289
Ruminiclostridium thermocellum	0.068±0.0057	0.089±0.0054	0.00529385
Ruminococcus obeum CAG:39	0.025±0.002	0.04±0.004	0.00437111
Bacteroides thetaiotaomicron	0.033±0.0041	0.052±0.0051	0.00382467
Coprococcus sp. ART55/1	0.023±0.0031	0.044±0.0057	0.00374653
Clostridium sp. CAG:217	0.036±0.0029	0.053±0.0046	0.00349743
Ruminococcus bromii	0.15±0.0269	0.312±0.043	0.00320934
Ruminococcus gauvreauii	0.09±0.0094	0.146±0.0147	0.00284313
Bacteroides fragilis	0.19±0.0232	0.308±0.0301	0.00241829
Butyrivibrio sp. XBB1001	0.017±0.0013	0.023±0.0009	0.00125877
Akkermansia muciniphila CAG:154	0.195±0.0188	0.325±0.0262	0.000744774
★:The relative abudances of differential microbial species shown in FIGURE 2 have been transformed and scaled in iTOL to make heatmap colors more legibility.
