# Supplementary material for: Effects of Gut Microbiome and Short-Chain Fatty Acids (SCFAs) on Finishing Weight of Meat Rabbits
Source: Front Microbiol. 2020 Aug 11;11:1835. doi: 10.3389/fmicb.2020.01835 (PMC7431612; doi:10.3389/fmicb.2020.01835)
Supplement: TABLE S4 — Functionalities showing different enrichments between high and low finishing weight rabbits. [file Table_4.xlsx]

## Sheet: Sheet1
Table S4. Functionalities showing different enrichments between high and low finishing weight rabbits
Catgory	ID	High(Mean ± SD)	Low(Mean ± SD)	FDR adjusted P value		annotation
CAZYmes	GH30	0.013±0.0018	0.025±0.0016	0.000121289		β-glucosidase
	GT2	0.322±0.029	0.525±0.0148	0.000162599		dolichyl-phosphate β-glucosyltransferase
	GH1	0.023±0.0027	0.042±0.0032	0.000211991		β-glucosidase
	GT4	0.209±0.0094	0.268±0.0103	0.000231182		lipopolysaccharide N-acetylglucosaminyltransferase
	GH73	0.028±0.0016	0.037±0.0012	0.00036723		lysozyme
	GH3	0.098±0.0129	0.173±0.017	0.000981158		β-glucosidase
	GH36	0.033±0.0059	0.059±0.0046	0.00130362		α-galactosidase
	CE6	0.007±0.0021	0.016±0.0016	0.0016027		acetyl xylan esterase
	GT28	0.051±0.0049	0.072±0.0046	0.0019844		1,2-diacylglycerol 3-β-glucosyltransferase
	GT51	0.042±0.0045	0.059±0.0032	0.00323252		murein polymerase
	CBM13	0.007±0.0014	0.014±0.0021	0.00687365		glycoside hydrolases
	CBM50	0.028±0.0065	0.052±0.0073	0.0070424		peptidases
	GH33	0.006±0.0027	0.015±0.0026	0.00725774		trans-sialidase
	PL9	0.006±0.0016	0.013±0.0024	0.00990146		thiopeptidoglycan lyase
	GH123	0.012±0.0014	0.006±0.0019	0.00985711		β-N-acetylgalactosaminidase
	GH32	0.055±0.0016	0.03±0.0067	0.00899365		endo-inulinase
	CBM37	0.044±0.0045	0.029±0.0025	0.00773124		xylan-degrading enzyme
	CBM34	0.005±0.0008	0.002±0.0003	0.00544315		α-amylase
	PL1	0.036±0.0056	0.016±0.005	0.0045298		pectin lyase
	GH112	0.024±0.0023	0.014±0.0028	0.00371428		D-galactosyl-β-1,4-L-rhamnose phosphorylase
	GH42	0.031±0.0025	0.02±0.003	0.00271902		β-galactosidase
	CE3	0.083±0.0063	0.057±0.0056	0.00172859		acetyl xylan esterase
	GH4	0.022±0.0024	0.012±0.0015	0.00157681		α-galactosidase
	GH11	0.001±0.0002	0.0005±0.0001	0.00115877		endo-β-1,4-xylanase
	GH95	0.052±0.0051	0.028±0.0038	0.000740994		α-L-galactosidase
	GH120	0.013±0.0014	0.006±0.0009	0.000533398		β-xylosidase
	GT26	0.031±0.0014	0.022±0.0019	0.000518965		β-1,4-galactosyltransferase
	GH51	0.076±0.0052	0.046±0.0031	0.000336364		endo-β-1,4-xylanase
	GH27	0.043±0.0032	0.018±0.0016	9.63035e-05		α-galactosidase
	GH76	0.033±0.001	0.023±0.0014	8.96874e-05		α-1,6-mannanase
GOs	GO:0008865	0.015±0.0015	0.033±0.002	1.18301e-05	1.18301e-05	fructokinase activity
	GO:0004830	0.012±0.0009	0.027±0.0019	9.92453e-05	9.92453e-05	tryptophan-tRNA ligase activity
	GO:0006571	0.014±0.0019	0.03±0.0024	0.000100354	0.000100354	tyrosine biosynthetic process
	GO:0008878	0.017±0.0018	0.029±0.0024	0.000547603	0.000547603	glucose-1-phosphate adenylyltransferase activity
	GO:0009244	0.003±0.0012	0.009±0.0008	0.000589376	0.000589376	lipopolysaccharide core region biosynthetic process
	GO:0000105	0.167±0.0096	0.243±0.0154	0.000608554	0.000608554	histidine biosynthetic process
	GO:0006437	0.009±0.0008	0.014±0.0011	0.000657758	0.000657758	tyrosyl-tRNA aminoacylation
	GO:0006436	0.012±0.0009	0.027±0.0025	0.000849119	0.000849119	tryptophanyl-tRNA aminoacylation
	GO:0006650	0.013±0.0022	0.024±0.0026	0.00216118	0.00216118	glycerophospholipid metabolic process
	GO:0009073	0.021±0.0011	0.036±0.0032	0.00225913	0.00225913	aromatic amino acid family biosynthetic process
	GO:0009094	0.02±0.0026	0.031±0.0028	0.00282461	0.00282461	L-phenylalanine biosynthetic process
	GO:0006568	0.001±0.0002	0.003±0.0004	0.00323303	0.00323303	tryptophan metabolic process
	GO:0006629	0.054±0.004	0.069±0.0021	0.00402209	0.00402209	lipid metabolic process
	GO:0033792	0.001±0.0003	0.002±0.0004	0.00422789	0.00422789	bile-acid 7alpha-dehydroxylase activity
	GO:0009403	0.005±0.0005	0.01±0.0011	0.00531801	0.00531801	toxin biosynthetic process
	GO:0004831	0.009±0.0008	0.017±0.0022	0.00537284	0.00537284	tyrosine-tRNA ligase activity
	GO:0009678	0.004±0.0011	0.008±0.001	0.00643306	0.00643306	hydrogen-translocating pyrophosphatase activity
	GO:0019572	0.027±0.0032	0.016±0.0021	0.00520399	0.00520399	L-arabinose catabolic process
	GO:0004617	0.004±0.0005	0.001±0.0006	0.00453864	0.00453864	phosphoglycerate dehydrogenase activity
	GO:0008776	0.107±0.0027	0.073±0.0083	0.00421925	0.00421925	acetate kinase activity
	GO:0004109	0.009±0.0007	0.006±0.0007	0.00346073	0.00346073	coproporphyrinogen oxidase activity
	GO:0009045	0.039±0.0038	0.025±0.0031	0.0030186	0.0030186	xylose isomerase activity
	GO:0006012	0.018±0.0017	0.01±0.0005	0.00246803	0.00246803	galactose metabolic process
	GO:0009252	0.007±0.0008	0.003±0.0005	0.00203793	0.00203793	peptidoglycan biosynthetic process
	GO:0008652	0.002±0.0004	0.0005±0.0001	0.00154029	0.00154029	cellular amino acid biosynthetic process
	GO:0006526	0.028±0.0031	0.014±0.0016	0.00131325	0.00131325	arginine biosynthetic process
	GO:0008565	0.043±0.0053	0.015±0.0021	0.000997337	0.000997337	protein transporter activity
	GO:0006801	0.021±0.0018	0.01±0.0005	0.000891262	0.000891262	superoxide metabolic process
	GO:0004784	0.009±0.001	0.003±0.0003	0.000794875	0.000794875	superoxide dismutase activity
	GO:0004066	0.033±0.0028	0.018±0.0011	0.000784936	0.000784936	asparagine synthase (glutamine-hydrolyzing) activity
	GO:0047761	0.002±0.0002	0.001±0.0001	0.000490773	0.000490773	butyrate kinase activity
	GO:0000272	0.086±0.0033	0.062±0.005	0.000468513	0.000468513	polysaccharide catabolic process
	GO:0051775	0.006±0.0007	0.003±0.0004	0.000405231	0.000405231	response to redox state
	GO:0019344	0.003±0.0004	0.001±0.0002	0.00022723	0.00022723	cysteine biosynthetic process
	GO:0004817	0.021±0.002	0.009±0.0017	0.000180495	0.000180495	cysteine-tRNA ligase activity
	GO:0070981	0.035±0.0025	0.011±0.0005	0.00017376	0.00017376	L-asparagine biosynthetic process
	GO:0005997	0.019±0.0016	0.009±0.0011	0.000151775	0.000151775	xylulose metabolic process
	GO:0004816	0.019±0.0013	0.007±0.0009	9.81077e-06	9.81077e-06	asparagine-tRNA ligase activity
	GO:0006421	0.014±0.0006	0.006±0.0008	6.20608e-06	6.20608e-06	asparaginyl-tRNA aminoacylation
KOs	K04072	0.041±0.0011	0.053±0.0011	6.64037e-06	6.64037e-06	acetaldehyde dehydrogenase / alcohol dehydrogenase
	K10038	0.009±0.0019	0.025±0.001	5.92375e-05	5.92375e-05	glutamine transport system ATP-binding protein
	K16370	0.019±0.002	0.034±0.0026	0.000160466	0.000160466	6-phosphofructokinase 2
	K06596	0.019±0.0014	0.033±0.0024	0.000200834	0.000200834	chemosensory pili system protein ChpA (sensor histidine kinase/response regulator)
	K05668	0.023±0.0021	0.045±0.0039	0.000235296	0.000235296	ATP-binding cassette, subfamily C (CFTR/MRP), member 5
	K01818	0.034±0.0028	0.049±0.0027	0.000324966	0.000324966	L-fucose/D-arabinose isomerase
	K11614	0.042±0.0017	0.052±0.0008	0.000353386	0.000353386	two-component system, CitB family, sensor histidine kinase MalK
	K13954	0.01±0.001	0.016±0.0011	0.000406317	0.000406317	alcohol dehydrogenase
	K03412	0.012±0.0015	0.022±0.0021	0.000442964	0.000442964	two-component system, chemotaxis family, protein-glutamate methylesterase/glutaminase
	K00274	0.041±0.0013	0.057±0.0028	0.000445181	0.000445181	monoamine oxidase
	K02771	0.048±0.002	0.058±0.0013	0.00046503	0.00046503	PTS system, fructose-specific IID component
	K01034	0.059±0.002	0.07±0.0023	0.000628938	0.000628938	acetate CoA/acetoacetate CoA-transferase alpha subunit
	K00702	0.04±0.0013	0.046±0.0008	0.000646373	0.000646373	cellobiose phosphorylase
	K00879	0.059±0.0013	0.066±0.0017	0.000662104	0.000662104	L-fuculokinase
	K01695	0.045±0.0021	0.055±0.002	0.000687688	0.000687688	tryptophan synthase alpha chain
	K03800	0.042±0.0017	0.051±0.002	0.000692628	0.000692628	lipoate---protein ligase
	K06001	0.02±0.0013	0.034±0.0028	0.00096366	0.00096366	tryptophan synthase beta chain
	K02790	0.018±0.0019	0.026±0.0016	0.0010114	0.0010114	PTS system, maltose/glucose-specific IIB component
	K00799	0.011±0.0015	0.017±0.0009	0.00104311	0.00104311	glutathione S-transferase
	K01835	0.06±0.0029	0.073±0.0032	0.00120052	0.00120052	phosphoglucomutase
	K19309	0.021±0.0012	0.027±0.0015	0.00146447	0.00146447	bacitracin transport system ATP-binding protein
	K01425	0.042±0.0025	0.052±0.0017	0.00158742	0.00158742	glutaminase
	K00011	0.02±0.0022	0.029±0.0024	0.00179698	0.00179698	aldehyde reductase
	K02768	0.026±0.0022	0.035±0.0022	0.00192308	0.00192308	PTS system, fructose-specific IIA component
	K10554	0.031±0.0039	0.047±0.0041	0.0020803	0.0020803	fructose transport system ATP-binding protein
	K00249	0.019±0.0016	0.027±0.0023	0.00216992	0.00216992	acyl-CoA dehydrogenase
	K16172	0.037±0.0019	0.047±0.0028	0.00220582	0.00220582	insulin receptor substrate 1
	K16306	0.078±0.0031	0.09±0.0029	0.00222151	0.00222151	fructose-bisphosphate aldolase
	K01897	0.023±0.0009	0.035±0.0027	0.00268187	0.00268187	long-chain acyl-CoA synthetase
	K17446	0.068±0.005	0.088±0.0014	0.00348225	0.00348225	insulin receptor substrate 4
	K18933	0.024±0.0015	0.033±0.0026	0.00388276	0.00388276	tyrosine decarboxylase / aspartate 1-decarboxylase
	K03801	0.016±0.001	0.021±0.0014	0.00403835	0.00403835	lipoyl(octanoyl) transferase
	K01178	0.008±0.0012	0.013±0.0015	0.00411362	0.00411362	glucoamylase
	K00111	0.013±0.0011	0.018±0.0014	0.00479533	0.00479533	glycerol-3-phosphate dehydrogenase
	K00928	0.046±0.0008	0.04±0.0016	0.00551267	0.00551267	aspartate kinase
	K00821	0.056±0.0021	0.048±0.002	0.00528997	0.00528997	acetylornithine/N-succinyldiaminopimelate aminotransferase
	K00674	0.039±0.0012	0.032±0.0021	0.00503099	0.00503099	arginyl-tRNA synthetase
	K01803	0.046±0.0017	0.038±0.0021	0.00475888	0.00475888	triosephosphate isomerase (TIM)
	K03070	0.021±0.0018	0.016±0.0008	0.00468142	0.00468142	preprotein translocase subunit SecA
	K00951	0.016±0.002	0.011±0.0014	0.00404696	0.00404696	GTP pyrophosphokinase
	K15792	0.047±0.0021	0.038±0.0025	0.00353251	0.00353251	murE/murF fusion protein
	K01442	0.016±0.0015	0.011±0.0006	0.0027515	0.0027515	choloylglycine hydrolase
	K00134	0.043±0.0009	0.039±0.0007	0.00262919	0.00262919	glyceraldehyde 3-phosphate dehydrogenase
	K11358	0.071±0.0023	0.06±0.0027	0.00228754	0.00228754	aspartate aminotransferase
	K01939	0.061±0.0023	0.051±0.0014	0.00227479	0.00227479	adenylosuccinate synthase
	K15372	0.01±0.0005	0.008±0.0004	0.00205773	0.00205773	taurine---2-oxoglutarate transaminase
	K00024	0.061±0.0007	0.052±0.0019	0.0019923	0.0019923	malate dehydrogenase
	K00927	0.056±0.0013	0.047±0.002	0.00169229	0.00169229	phosphoglycerate kinase
	K01679	0.026±0.0007	0.019±0.0016	0.0016131	0.0016131	fumarate hydratase, class II
	K00812	0.058±0.0012	0.048±0.002	0.00080092	0.00080092	aspartate aminotransferase
	K00925	0.078±0.0027	0.063±0.0031	0.000690371	0.000690371	acetate kinase
	K00174	0.049±0.0012	0.041±0.0015	0.000470304	0.000470304	2-oxoglutarate/2-oxoacid ferredoxin oxidoreductase subunit alpha
	K01876	0.078±0.0017	0.069±0.0013	0.00041991	0.00041991	aspartyl-tRNA synthetase
	K00016	0.038±0.0006	0.03±0.0011	0.000282527	0.000282527	L-lactate dehydrogenase
	K00625	0.053±0.0017	0.042±0.0009	0.000266999	0.000266999	phosphate acetyltransferase
	K03737	0.081±0.0026	0.064±0.0027	0.000196178	0.000196178	pyruvate-ferredoxin/flavodoxin oxidoreductase
	K01893	0.057±0.0018	0.044±0.0014	7.69666e-05	7.69666e-05	asparaginyl-tRNA synthetase
	K00169	0.059±0.0016	0.047±0.0011	5.88291e-05	5.88291e-05	pyruvate ferredoxin oxidoreductase alpha subunit
	K01883	0.063±0.0017	0.045±0.0023	4.25537e-05	4.25537e-05	cysteinyl-tRNA synthetase
	K00171	0.086±0.0016	0.069±0.0013	7.33366e-06	7.33366e-06	pyruvate ferredoxin oxidoreductase delta subunit
KEGG pathway	PPAR signaling pathway	0.476±0.0322	0.682±0.0313	0.000239781	0.000239781	Endocrine System
	ABC transporters	1.795±0.073	2.213±0.056	0.000331681	0.000331681	Membrane Transport
	Two-component system	0.938±0.0223	1.168±0.04	0.000575648	0.000575648	Signal Transduction
	Adipocytokine signaling pathway	0.221±0.0227	0.444±0.0404	0.000712548	0.000712548	Endocrine System
	Tyrosine metabolism	0.35±0.0205	0.456±0.019	0.00076895	0.00076895	Amino Acid Metabolism
	Lysosome	0.046±0.0042	0.08±0.0068	0.00102256	0.00102256	Transport and Catabolism
	Lipoic acid metabolism	0.013±0.0025	0.027±0.0011	0.00155264	0.00155264	Metabolism of Cofactors and Vitamins
	Phenylalanine, tyrosine and tryptophan biosynthesis	0.531±0.0264	0.682±0.034	0.00161492	0.00161492	Amino Acid Metabolism
	Metabolism of xenobiotics by cytochrome P450	0.013±0.0019	0.028±0.0034	0.00286058	0.00286058	Xenobiotics Biodegradation and Metabolism
	Fructose and mannose metabolism	0.563±0.0224	0.667±0.008	0.00407315	0.00407315	Carbohydrate Metabolism
	Penicillin and cephalosporin biosynthesis	0.011±0.0019	0.02±0.0021	0.0050366	0.0050366	Biosynthesis of Other Secondary Metabolites
	Alanine, aspartate and glutamate metabolism	0.843±0.0165	0.784±0.0113	0.004786	0.004786	Amino Acid Metabolism
	Fatty acid degradation	0.145±0.0087	0.092±0.0143	0.00397645	0.00397645	Lipid Metabolism
	Citrate cycle (TCA cycle)	0.433±0.0156	0.371±0.0136	0.00284903	0.00284903	Carbohydrate Metabolism
	Pentose phosphate pathway	0.903±0.0193	0.811±0.0233	0.00269724	0.00269724	Carbohydrate Metabolism
	AMPK signaling pathway	0.123±0.0028	0.103±0.0048	0.00247138	0.00247138	Signal transduction
	Carbohydrate digestion and absorption	0.83±0.0219	0.728±0.0248	0.00231905	0.00231905	Digestive System
	Cysteine and methionine metabolism	0.848±0.0053	0.78±0.0135	0.00187133	0.00187133	Amino Acid Metabolism
	Primary bile acid biosynthesis	0.039±0.0026	0.022±0.0034	0.00090399	0.00090399	Lipid Metabolism
	Butanoate metabolism	0.53±0.0132	0.454±0.0156	0.000741897	0.000741897	Carbohydrate Metabolism
	Protein export	0.513±0.0093	0.462±0.0095	0.000484183	0.000484183	Folding, Sorting and Degradation
	Aminoacyl-tRNA biosynthesis	1.44±0.039	1.21±0.0353	0.000222455	0.000222455	Translation
	Lysine biosynthesis	0.516±0.0078	0.469±0.0069	0.000181236	0.000181236	Amino Acid Metabolism
	Glycolysis / Gluconeogenesis	1.163±0.0256	1.004±0.0215	0.000147674	0.000147674	Carbohydrate Metabolism
	Taurine and hypotaurine metabolism	0.406±0.011	0.323±0.0078	5.2147e-05	5.2147e-05	Metabolism of Other Amino Acids
